# Supplementary material for: ﻿Review of the genus Hauptenia Szwedo (Hemiptera, Fulgoromorpha, Derbidae), with descriptions of two new species from China
Source: Zookeys. 2023 Apr 3;1157:95–108. doi: 10.3897/zookeys.1157.97646 (PMC10207271; doi:10.3897/zookeys.1157.97646)
Supplement: XML Treatment for Hauptenia [file zookeys.1157.97646-treatment1.xml]

<!DOCTYPE tp:taxon-treatment
  PUBLIC "-//TaxonX//DTD Taxonomic Treatment Publishing DTD v0 20100105//EN" "tax-treatment-NSO.dtd">
<tp:taxon-treatment xmlns:tp="http://www.plazi.org/taxpub"><tp:treatment-meta><kwd-group><label>Taxon classification</label><kwd>
              <named-content content-type="kingdom">Animalia</named-content>
            </kwd><kwd>
              <named-content content-type="order">Hemiptera</named-content>
            </kwd><kwd>
              <named-content content-type="family">Derbidae</named-content>
            </kwd></kwd-group><mixed-citation publication-type="journal"><person-group><name><surname>Sui</surname><given-names>Yong-Jin</given-names></name><name><surname>Yang</surname><given-names>Lin</given-names></name><name><surname>Long</surname><given-names>Jian-Kun</given-names></name><name><surname>Chang</surname><given-names>Zhi-Min</given-names></name><name><surname>Chen</surname><given-names>Xiang-Sheng</given-names></name></person-group><article-title>﻿Review of the genus <italic><tp:taxon-name><tp:taxon-name-part taxon-name-part-type="genus" reg="Hauptenia">Hauptenia</tp:taxon-name-part></tp:taxon-name></italic> Szwedo (<tp:taxon-name><tp:taxon-name-part taxon-name-part-type="order">Hemiptera</tp:taxon-name-part></tp:taxon-name>, <tp:taxon-name><tp:taxon-name-part taxon-name-part-type="infraorder">Fulgoromorpha</tp:taxon-name-part></tp:taxon-name>, <tp:taxon-name><tp:taxon-name-part taxon-name-part-type="family">Derbidae</tp:taxon-name-part></tp:taxon-name>), with descriptions of two new species from China</article-title><source>Zookeys</source><day>03</day><month>04</month><year>2023</year><volume>1157</volume><fpage>95</fpage><lpage>108</lpage><pub-id pub-id-type="doi">10.3897/zookeys.1157.97646</pub-id></mixed-citation></tp:treatment-meta><tp:nomenclature><label>﻿Taxonomy of the genus</label><tp:taxon-name>
            <object-id xmlns:xlink="http://www.w3.org/1999/xlink" content-type="arpha" xlink:type="simple">D8903B9C-FEA5-5E40-8B20-433933A6FFD4</object-id>
            <tp:taxon-name-part taxon-name-part-type="genus" reg="Hauptenia">Hauptenia</tp:taxon-name-part>
          </tp:taxon-name><tp:taxon-authority>Szwedo, 2006</tp:taxon-authority><xref ref-type="fig" rid="F1">Figs 1–4</xref><xref ref-type="fig" rid="F2">, 5–13</xref><xref ref-type="fig" rid="F3">, 14–22</xref><tp:nomenclature-citation-list><tp:nomenclature-citation><tp:taxon-name>
                <tp:taxon-name-part taxon-name-part-type="genus" reg="Hauptenia">Hauptenia</tp:taxon-name-part>
              </tp:taxon-name><comment>Szwedo, 2006: 331–332; <xref ref-type="bibr" rid="B8">Rahman et al. 2012</xref>: 63; <xref ref-type="bibr" rid="B7">Jhan et al. 2016</xref>: 2.</comment></tp:nomenclature-citation></tp:nomenclature-citation-list></tp:nomenclature><tp:treatment-sec sec-type="type species" id="SECID0EKKAC"><title>Type species.</title><p><italic><tp:taxon-name><tp:taxon-name-part taxon-name-part-type="genus" reg="Malenia">Malenia</tp:taxon-name-part><tp:taxon-name-part taxon-name-part-type="species" reg="magnifica">magnifica</tp:taxon-name-part></tp:taxon-name></italic> Yang &amp; Wu, 1994: by original designation.</p></tp:treatment-sec><tp:treatment-sec sec-type="description" id="SECID0E2KAC"><title>Diagnostic characters.</title><p>Combination of the following characters: head (Figs <xref ref-type="fig" rid="F1">1</xref>, <xref ref-type="fig" rid="F1">3</xref>, <xref ref-type="fig" rid="F2">5</xref>, <xref ref-type="fig" rid="F3">14</xref>) with eyes distinctly narrower than pronotum. Vertex (Figs <xref ref-type="fig" rid="F1">1</xref>, <xref ref-type="fig" rid="F1">3</xref>, <xref ref-type="fig" rid="F2">5</xref>, <xref ref-type="fig" rid="F3">14</xref>) trapezoidal, at base slightly wider than at apex, slightly projecting in front of eyes. Frons (Figs <xref ref-type="fig" rid="F2">6</xref>, <xref ref-type="fig" rid="F3">15</xref>) longer in middle line than widest part ~ 1.48–1.84: 1 and shorter than clypeus ~ 1: 1.1–1.53, without median carina. Antennae (Figs <xref ref-type="fig" rid="F2">6</xref>, <xref ref-type="fig" rid="F2">7</xref>, <xref ref-type="fig" rid="F3">15</xref>, <xref ref-type="fig" rid="F3">16</xref>) short, subantennal process well developed. Fore wing (Figs <xref ref-type="fig" rid="F2">8</xref>, <xref ref-type="fig" rid="F3">17</xref>) longer than widest part ~ 2.6–3.1: 1, RA with one or two terminal(s). Hind wing (Figs <xref ref-type="fig" rid="F2">9</xref>, <xref ref-type="fig" rid="F3">18</xref>) with vein ScP+RA very short, CuA with two or three terminals; spinal formula of hind leg 7–6–5. Male terminalia (Figs <xref ref-type="fig" rid="F2">10</xref>, <xref ref-type="fig" rid="F3">19</xref>) with gonostyli symmetrical, short and stout, dorsobasal projection distad; pygofer with dorsocaudal angle not produced into finger-shaped process; anal tube not distinctly elongated, dorsal margin shorter than ventral margin in lateral view, usually with apex not reaching level of apex of gonostyli, epiproct turned ventrad or nearly so, slightly notched at apex in lateral view.</p><fig id="F1" position="float" orientation="portrait"><object-id xmlns:xlink="http://www.w3.org/1999/xlink" content-type="doi" xlink:type="simple">10.3897/zookeys.1157.97646.figures1-4</object-id><object-id xmlns:xlink="http://www.w3.org/1999/xlink" content-type="arpha" xlink:type="simple">35CE44B7-2743-5E24-88F7-CFA1785B10B2</object-id><label>Figures 1–4.</label><caption><p>Male habitus (dorsal and lateral views) <bold>1, 2</bold><italic><tp:taxon-name><tp:taxon-name-part taxon-name-part-type="genus" reg="Hauptenia">Hauptenia</tp:taxon-name-part><tp:taxon-name-part taxon-name-part-type="species" reg="beibengensis">beibengensis</tp:taxon-name-part></tp:taxon-name></italic> Sui &amp; Chen, sp. nov. <bold>3, 4</bold><italic><tp:taxon-name><tp:taxon-name-part taxon-name-part-type="genus" reg="Hauptenia">Hauptenia</tp:taxon-name-part><tp:taxon-name-part taxon-name-part-type="species" reg="daliensis">daliensis</tp:taxon-name-part></tp:taxon-name></italic> Sui &amp; Chen, sp. nov. Scale bars: 1 mm.</p></caption><graphic xmlns:xlink="http://www.w3.org/1999/xlink" xlink:href="zookeys-1157-095_article-97646__-g001.jpg" position="float" orientation="portrait" xlink:type="simple" id="oo_832263.jpg"><uri content-type="original_file" xlink:type="simple">https://binary.pensoft.net/fig/832263</uri></graphic></fig><sec sec-type="﻿Checklist and distributions of species of Hauptenia Szwedo, 2006" id="SECID0EYOAC"><title>﻿Checklist and distributions of species of <italic><tp:taxon-name><tp:taxon-name-part taxon-name-part-type="genus" reg="Hauptenia">Hauptenia</tp:taxon-name-part></tp:taxon-name></italic> Szwedo, 2006</title><p><italic><tp:taxon-name><tp:taxon-name-part taxon-name-part-type="genus" reg="Hauptenia">H.</tp:taxon-name-part><tp:taxon-name-part taxon-name-part-type="species" reg="bandarbanensis">bandarbanensis</tp:taxon-name-part></tp:taxon-name></italic> Jhan &amp; Rahman, 2016; Bangladesh.</p><p><italic><tp:taxon-name><tp:taxon-name-part taxon-name-part-type="genus" reg="Hauptenia">H.</tp:taxon-name-part><tp:taxon-name-part taxon-name-part-type="species" reg="beibengensis">beibengensis</tp:taxon-name-part></tp:taxon-name></italic> Sui &amp; Chen, sp. nov.; China (Xizang).</p><p><italic><tp:taxon-name><tp:taxon-name-part taxon-name-part-type="genus" reg="Hauptenia">H.</tp:taxon-name-part><tp:taxon-name-part taxon-name-part-type="species" reg="daliensis">daliensis</tp:taxon-name-part></tp:taxon-name></italic> Sui &amp; Chen, sp. nov.; China (Yunnan).</p><p><italic><tp:taxon-name><tp:taxon-name-part taxon-name-part-type="genus" reg="Hauptenia">H.</tp:taxon-name-part><tp:taxon-name-part taxon-name-part-type="species" reg="fellea">fellea</tp:taxon-name-part></tp:taxon-name></italic> (Yang &amp; Wu, 1994); China (Guizhou, Sichuan, Taiwan, Yunnan).</p><p><italic><tp:taxon-name><tp:taxon-name-part taxon-name-part-type="genus" reg="Hauptenia">H.</tp:taxon-name-part><tp:taxon-name-part taxon-name-part-type="species" reg="glutinosa">glutinosa</tp:taxon-name-part></tp:taxon-name></italic> (Yang &amp; Wu, 1994); China (Chongqing, Fujian, Guizhou, Hainan, Hunan, Taiwan, Zhejiang).</p><p><italic><tp:taxon-name><tp:taxon-name-part taxon-name-part-type="genus" reg="Hauptenia">H.</tp:taxon-name-part><tp:taxon-name-part taxon-name-part-type="species" reg="idonea">idonea</tp:taxon-name-part></tp:taxon-name></italic> (Yang &amp; Wu, 1994); China (Guizhou, Taiwan).</p><p><italic><tp:taxon-name><tp:taxon-name-part taxon-name-part-type="genus" reg="Hauptenia">H.</tp:taxon-name-part><tp:taxon-name-part taxon-name-part-type="species" reg="jacula">jacula</tp:taxon-name-part></tp:taxon-name></italic> (Yang &amp; Wu, 1994); China (Guangxi, Guizhou, Hainan, Taiwan).</p><p><italic><tp:taxon-name><tp:taxon-name-part taxon-name-part-type="genus" reg="Hauptenia">H.</tp:taxon-name-part><tp:taxon-name-part taxon-name-part-type="species" reg="magnifica">magnifica</tp:taxon-name-part></tp:taxon-name></italic> (Yang &amp; Wu, 1994); China (Guangxi, Guizhou, Hainan, Taiwan, Yunnan).</p><p><italic><tp:taxon-name><tp:taxon-name-part taxon-name-part-type="genus" reg="Hauptenia">H.</tp:taxon-name-part><tp:taxon-name-part taxon-name-part-type="species" reg="palgongsanensis">palgongsanensis</tp:taxon-name-part></tp:taxon-name></italic> Rahman, Kwon &amp; Suh, 2012; Korea.</p><p><italic><tp:taxon-name><tp:taxon-name-part taxon-name-part-type="genus" reg="Hauptenia">H.</tp:taxon-name-part><tp:taxon-name-part taxon-name-part-type="species" reg="tripartita">tripartita</tp:taxon-name-part></tp:taxon-name></italic> Rahman, Kwon &amp; Suh, 2012; Korea; China (Anhui, Guangxi, Guizhou, Hunan, Liaoning, Shaanxi, Sichuan, Zhejiang); new record for China.</p></sec></tp:treatment-sec><tp:treatment-sec><!--Section generated to contain objects referenced in tp:taxon-treatment.--><fig id="F2" position="float" orientation="portrait"><object-id xmlns:xlink="http://www.w3.org/1999/xlink" content-type="doi" xlink:type="simple">10.3897/zookeys.1157.97646.figures5-13</object-id><object-id xmlns:xlink="http://www.w3.org/1999/xlink" content-type="arpha" xlink:type="simple">344ECBD1-E5D1-5F60-A64B-BD12B3A53184</object-id><label>Figures 5–13.</label><caption><p><italic><tp:taxon-name><tp:taxon-name-part taxon-name-part-type="genus" reg="Hauptenia">Hauptenia</tp:taxon-name-part><tp:taxon-name-part taxon-name-part-type="species" reg="beibengensis">beibengensis</tp:taxon-name-part></tp:taxon-name></italic> Sui &amp; Chen, sp. nov., male <bold>5</bold> head and thorax, dorsal view <bold>6</bold> face <bold>7</bold> head and thorax, left lateral view <bold>8</bold> fore wing <bold>9</bold> hind wing <bold>10</bold> terminalia, left lateral view <bold>11</bold> anal tube, dorsal view <bold>12</bold> phallic complex, left lateral view <bold>13</bold> phallic complex, right lateral view. Scale bars: 1 mm (<bold>5–9</bold>); 0.2 mm (<bold>10–13</bold>).</p></caption><graphic xmlns:xlink="http://www.w3.org/1999/xlink" xlink:href="zookeys-1157-095_article-97646__-g002.jpg" position="float" orientation="portrait" xlink:type="simple" id="oo_832264.jpg"><uri content-type="original_file" xlink:type="simple">https://binary.pensoft.net/fig/832264</uri></graphic></fig><fig id="F3" position="float" orientation="portrait"><object-id xmlns:xlink="http://www.w3.org/1999/xlink" content-type="doi" xlink:type="simple">10.3897/zookeys.1157.97646.figures14-22</object-id><object-id xmlns:xlink="http://www.w3.org/1999/xlink" content-type="arpha" xlink:type="simple">E296404C-7F07-5CD7-9347-812D50E064F3</object-id><label>Figures 14–22.</label><caption><p><italic><tp:taxon-name><tp:taxon-name-part taxon-name-part-type="genus" reg="Hauptenia">Hauptenia</tp:taxon-name-part><tp:taxon-name-part taxon-name-part-type="species" reg="daliensis">daliensis</tp:taxon-name-part></tp:taxon-name></italic> Sui &amp; Chen, sp. nov., male <bold>14</bold> head and thorax, dorsal view <bold>15</bold> face <bold>16</bold> head and thorax, left lateral view <bold>17</bold> fore wing <bold>18</bold> hind wing <bold>19</bold> terminalia, left lateral view <bold>20</bold> anal tube, dorsal view <bold>21</bold> phallic complex, left lateral view <bold>22</bold> phallic complex, right lateral view. Scale bars: 1 mm (<bold>14–18</bold>); 0.2 mm (<bold>19–22</bold>).</p></caption><graphic xmlns:xlink="http://www.w3.org/1999/xlink" xlink:href="zookeys-1157-095_article-97646__-g003.jpg" position="float" orientation="portrait" xlink:type="simple" id="oo_832265.jpg"><uri content-type="original_file" xlink:type="simple">https://binary.pensoft.net/fig/832265</uri></graphic></fig></tp:treatment-sec><ref-list><ref id="B8"><mixed-citation xmlns:xlink="http://www.w3.org/1999/xlink" xlink:type="simple"><person-group><name name-style="western"><surname>Rahman</surname><given-names>MA</given-names></name><name name-style="western"><surname>Kwon</surname><given-names>YJ</given-names></name><name name-style="western"><surname>Suh</surname><given-names>SJ</given-names></name></person-group> (<year>2012</year>) <article-title>Two newly recorded genera and three new species of the tribe <tp:taxon-name>Cedusini</tp:taxon-name> (<tp:taxon-name><tp:taxon-name-part taxon-name-part-type="order">Hemiptera</tp:taxon-name-part></tp:taxon-name>: <tp:taxon-name><tp:taxon-name-part taxon-name-part-type="infraorder">Fulgoromorpha</tp:taxon-name-part></tp:taxon-name>: <tp:taxon-name><tp:taxon-name-part taxon-name-part-type="family">Derbidae</tp:taxon-name-part></tp:taxon-name>) from Korea.</article-title><source>Zootaxa</source><volume>3261</volume>: <fpage>59</fpage>–<lpage>68</lpage>. <ext-link xlink:type="simple" ext-link-type="doi" xlink:href="10.11646/zootaxa.3261.1.3">https://doi.org/10.11646/zootaxa.3261.1.3</ext-link></mixed-citation></ref><ref id="B7"><mixed-citation xmlns:xlink="http://www.w3.org/1999/xlink" xlink:type="simple"><person-group><name name-style="western"><surname>Jhan</surname><given-names>PK</given-names></name><name name-style="western"><surname>Rahman</surname><given-names>MA</given-names></name><name name-style="western"><surname>Khan</surname><given-names>MH</given-names></name><name name-style="western"><surname>Jahan</surname><given-names>H</given-names></name></person-group> (<year>2016</year>) <article-title>A newly recorded genus <italic><tp:taxon-name><tp:taxon-name-part taxon-name-part-type="genus">Hauptenia</tp:taxon-name-part></tp:taxon-name></italic> Szwedo (<tp:taxon-name><tp:taxon-name-part taxon-name-part-type="order">Hemiptera</tp:taxon-name-part></tp:taxon-name>: Fulgoromorph: <tp:taxon-name><tp:taxon-name-part taxon-name-part-type="family">Derbidae</tp:taxon-name-part></tp:taxon-name>) in Bangladesh, with description of a new species.</article-title><source>International Journal of Innovative Research</source><volume>1</volume>(<issue>1</issue>): <fpage>1</fpage>–<lpage>4</lpage>.</mixed-citation></ref></ref-list></tp:taxon-treatment>
