# Supplementary material for: ﻿Review of the genus Hauptenia Szwedo (Hemiptera, Fulgoromorpha, Derbidae), with descriptions of two new species from China
Source: Zookeys. 2023 Apr 3;1157:95–108. doi: 10.3897/zookeys.1157.97646 (PMC10207271; doi:10.3897/zookeys.1157.97646)
Supplement: XML Treatment for Hauptenia beibengensis [file zookeys.1157.97646-treatment3.xml]

<!DOCTYPE tp:taxon-treatment
  PUBLIC "-//TaxonX//DTD Taxonomic Treatment Publishing DTD v0 20100105//EN" "tax-treatment-NSO.dtd">
<tp:taxon-treatment xmlns:tp="http://www.plazi.org/taxpub"><tp:treatment-meta><kwd-group><label>Taxon classification</label><kwd>
              <named-content content-type="kingdom">Animalia</named-content>
            </kwd><kwd>
              <named-content content-type="order">Hemiptera</named-content>
            </kwd><kwd>
              <named-content content-type="family">Derbidae</named-content>
            </kwd></kwd-group><mixed-citation publication-type="journal"><person-group><name><surname>Sui</surname><given-names>Yong-Jin</given-names></name><name><surname>Yang</surname><given-names>Lin</given-names></name><name><surname>Long</surname><given-names>Jian-Kun</given-names></name><name><surname>Chang</surname><given-names>Zhi-Min</given-names></name><name><surname>Chen</surname><given-names>Xiang-Sheng</given-names></name></person-group><article-title>﻿Review of the genus <italic><tp:taxon-name><tp:taxon-name-part taxon-name-part-type="genus" reg="Hauptenia">Hauptenia</tp:taxon-name-part></tp:taxon-name></italic> Szwedo (<tp:taxon-name><tp:taxon-name-part taxon-name-part-type="order">Hemiptera</tp:taxon-name-part></tp:taxon-name>, <tp:taxon-name><tp:taxon-name-part taxon-name-part-type="infraorder">Fulgoromorpha</tp:taxon-name-part></tp:taxon-name>, <tp:taxon-name><tp:taxon-name-part taxon-name-part-type="family">Derbidae</tp:taxon-name-part></tp:taxon-name>), with descriptions of two new species from China</article-title><source>Zookeys</source><day>03</day><month>04</month><year>2023</year><volume>1157</volume><fpage>95</fpage><lpage>108</lpage><pub-id pub-id-type="doi">10.3897/zookeys.1157.97646</pub-id></mixed-citation></tp:treatment-meta><tp:nomenclature><label>﻿</label><tp:taxon-name>
            <object-id xmlns:xlink="http://www.w3.org/1999/xlink" content-type="arpha" xlink:type="simple">900DE357-5386-5998-A138-0C13CDC6380F</object-id>
            <tp:taxon-name-part taxon-name-part-type="genus" reg="Hauptenia">Hauptenia</tp:taxon-name-part>
            <tp:taxon-name-part taxon-name-part-type="species" reg="beibengensis">beibengensis</tp:taxon-name-part>
            <object-id xmlns:xlink="http://www.w3.org/1999/xlink" content-type="zoobank" xlink:type="simple">https://zoobank.org/43354BDE-7248-4623-9A54-0D671318F12D</object-id>
          </tp:taxon-name><tp:taxon-authority>Sui &amp; Chen</tp:taxon-authority><tp:taxon-status xmlns:xlink="http://www.w3.org/1999/xlink" xlink:type="simple">sp. nov.</tp:taxon-status><xref ref-type="fig" rid="F1">Figs 1</xref><xref ref-type="fig" rid="F1">, 2</xref><xref ref-type="fig" rid="F2">, 5–13</xref></tp:nomenclature><tp:treatment-sec sec-type="type material" id="SECID0EMWAE"><title>Type material.</title><p><bold><italic>Holotype</italic></bold>, ♂, <bold>China</bold>: Xizang, Motuo, Beibeng (<named-content xmlns:xlink="http://www.w3.org/1999/xlink" content-type="dwc:verbatimCoordinates" xlink:type="simple"><named-content content-type="geo-json" specific-use="{&#34;type&#34;:&#34;Point&#34;,&#34;coordinates&#34;:[95.180000,29.250000]}" id="NCID0E3WAE" xlink:type="simple">29.25°N, 95.18°</named-content></named-content>E), 15 August 2020, Y-J Sui. Paratypes, 3♂, same data as holotype.</p></tp:treatment-sec><tp:treatment-sec sec-type="description" id="SECID0EBXAE"><title>Measurements.</title><p>Body length (including fore wing): male 4.86–5.01 mm (<italic>n</italic> = 4); fore wing length: male 4.45–4.57 mm (<italic>n</italic> = 4).</p></tp:treatment-sec><tp:treatment-sec sec-type="description" id="SECID0ELXAE"><title>Description.</title><p><bold><italic>Coloration</italic>.</bold> General color dark brown. Vertex (Figs <xref ref-type="fig" rid="F1">1</xref>, <xref ref-type="fig" rid="F2">5</xref>), frons (Fig. <xref ref-type="fig" rid="F2">6</xref>), gena (Figs <xref ref-type="fig" rid="F1">2</xref>, <xref ref-type="fig" rid="F2">7</xref>), antennae, subantennal process, ocelli, pronotum and tegula (Figs <xref ref-type="fig" rid="F1">1</xref>, <xref ref-type="fig" rid="F2">5</xref>, <xref ref-type="fig" rid="F2">7</xref>) yellowish brown. Rostrum brown, with apex fuscous. Eyes (Figs <xref ref-type="fig" rid="F1">1</xref>, <xref ref-type="fig" rid="F1">2</xref>, <xref ref-type="fig" rid="F2">5–7</xref>) slightly dark brown. Ocelli (Figs <xref ref-type="fig" rid="F1">2</xref>, <xref ref-type="fig" rid="F2">7</xref>) slightly yellowish white. Mesonotum (Figs <xref ref-type="fig" rid="F1">1</xref>, <xref ref-type="fig" rid="F2">5</xref>) dark brown, with median carina slightly lighter. Fore wing (Figs <xref ref-type="fig" rid="F1">1</xref>, <xref ref-type="fig" rid="F1">2</xref>) dark brown, veins same color. Hind wing subhyaline, brownish, veins lightly darker. Thorax with ventral areas yellowish brown. Legs brownish yellow. Genital segment dark brown.</p><fig id="F2" position="float" orientation="portrait"><object-id xmlns:xlink="http://www.w3.org/1999/xlink" content-type="doi" xlink:type="simple">10.3897/zookeys.1157.97646.figures5-13</object-id><object-id xmlns:xlink="http://www.w3.org/1999/xlink" content-type="arpha" xlink:type="simple">344ECBD1-E5D1-5F60-A64B-BD12B3A53184</object-id><label>Figures 5–13.</label><caption><p><italic><tp:taxon-name><tp:taxon-name-part taxon-name-part-type="genus" reg="Hauptenia">Hauptenia</tp:taxon-name-part><tp:taxon-name-part taxon-name-part-type="species" reg="beibengensis">beibengensis</tp:taxon-name-part></tp:taxon-name></italic> Sui &amp; Chen, sp. nov., male <bold>5</bold> head and thorax, dorsal view <bold>6</bold> face <bold>7</bold> head and thorax, left lateral view <bold>8</bold> fore wing <bold>9</bold> hind wing <bold>10</bold> terminalia, left lateral view <bold>11</bold> anal tube, dorsal view <bold>12</bold> phallic complex, left lateral view <bold>13</bold> phallic complex, right lateral view. Scale bars: 1 mm (<bold>5–9</bold>); 0.2 mm (<bold>10–13</bold>).</p></caption><graphic xmlns:xlink="http://www.w3.org/1999/xlink" xlink:href="zookeys-1157-095_article-97646__-g002.jpg" position="float" orientation="portrait" xlink:type="simple" id="oo_832264.jpg"><uri content-type="original_file" xlink:type="simple">https://binary.pensoft.net/fig/832264</uri></graphic></fig><p><bold><italic>Head and thorax</italic>.</bold> Head (Figs <xref ref-type="fig" rid="F1">1</xref>, <xref ref-type="fig" rid="F2">5</xref>) including eyes distinctly narrower than pronotum (1: 1.49), short. Vertex (Figs <xref ref-type="fig" rid="F1">1</xref>, <xref ref-type="fig" rid="F2">5</xref>) trapezoidal, length between basal angles wider than length in middle line (2.42: 1), slightly projecting in front of eyes, posterior margin slightly concave, lateral carinae slightly elevated, median carina absent, disk slightly depressed. Frons (Fig. <xref ref-type="fig" rid="F2">6</xref>) longer in middle line than at the widest parts (1.54: 1), shorter than clypeus (1: 1.51), near apical 2/5 widest, disk depressed in entire length, lateral carinae keeled. Clypeus (Fig. <xref ref-type="fig" rid="F2">6</xref>) distinctly carinate medially from near basal 1/3. Apical segment of rostrum longer than wide. Antennae (Figs <xref ref-type="fig" rid="F1">2</xref>, <xref ref-type="fig" rid="F2">6</xref>, <xref ref-type="fig" rid="F2">7</xref>) short, second antennomere oval, flagellum originated from apical point. Subantennal processes (Figs <xref ref-type="fig" rid="F1">2</xref>, <xref ref-type="fig" rid="F2">7</xref>) distinct, ear-shaped. Transversely oblique carina across the gena between subantennal process and lateral carina of frons distinct. Eyes (Figs <xref ref-type="fig" rid="F2">5–7</xref>) semicircular. Lateral ocelli distinct, adjacent to eyes and antennae. Median length of pronotum distinctly less than that of vertex, anterior margin between eyes broadly convex, length behind eyes as long as median length. Mesonotum dorsally elevated, in lateral view raised above vertex, with median carinae reaching to the middle, posterior end triangularly depressed. Fore wing (Fig. <xref ref-type="fig" rid="F2">8</xref>) narrow, ~ 3.1× as long as the widest point, clavus closed, RA with two terminals, MP with four sectors. Hind wing (Fig. <xref ref-type="fig" rid="F2">9</xref>) shorter than fore wing, with RP reaching to apical margin, CuA with three terminals. Hind tibia without lateral spine. Spinal formula of hind leg 7–6–5.</p><p><bold><italic>Male terminalia</italic>.</bold> Anal tube (Fig. <xref ref-type="fig" rid="F2">10</xref>) moderately long, in dorsal view, lateral margin narrowed gradually toward the near middle and then parallel toward apex, width at base larger than the narrowest part ~ 1.9: 1, length in middle line (including epiproct) than widest part at base ~ 1.75: 1, dorsolateral margin convex medially near base; epiproct turned ventrad. Pygofer (Fig. <xref ref-type="fig" rid="F2">10</xref>) in lateral view distinctly shorter dorsally than ventrally, dorsocaudal angle not produced. Gonostyli (Fig. <xref ref-type="fig" rid="F2">10</xref>) symmetrical, short and stout, apical margin truncate, dorsocaudal angle not produced; each inner lower surface with small triangular process apically; inner side of laterodorsal margin with broad projection distad, in left lateral view, basal hook shorter and stout, apical hook slightly turned outward at end. Phallic complex (Figs <xref ref-type="fig" rid="F2">12</xref>, <xref ref-type="fig" rid="F2">13</xref>) asymmetrical. Periandrium slightly curved, in left view, a big process arising from dorsal margin at base, and a short process arising from end with apex acute; in right view, a long and slender process arising from end near ventral margin. Endosoma more complex, with four lobes, one membrane and five processes of different sizes. Among four lobes, the longest lobe (L1) produced reaching to near base of periandrium, acute at apex; another other three lobes (L2–L4) round at apex, close together. In left lateral view, a small process (P1) arising from the longest lobe near apex, acute at apex; a long process (P2) arising from ventral margin of endosoma near at base, reaching to middle of periandrium; two long and sharped processes (P3, P4) arising from dorsal margin at base, pointed cephalad. In right lateral view, a small triangular process (P5) arising from the membrane one at base near dorsal margin.</p></tp:treatment-sec><tp:treatment-sec sec-type="remarks" id="SECID0EC5AE"><title>Remarks.</title><p>This species is similar to <italic><tp:taxon-name><tp:taxon-name-part taxon-name-part-type="genus" reg="Hauptenia">H.</tp:taxon-name-part><tp:taxon-name-part taxon-name-part-type="species" reg="fellea">fellea</tp:taxon-name-part></tp:taxon-name></italic> (Yang &amp; Wu, 1994), but differs from the latter in the mesonotum (Figs <xref ref-type="fig" rid="F1">1</xref>, <xref ref-type="fig" rid="F2">5</xref>) dark brown with median carinae reaching to the middle (mesonotum yellowish brown with median carinae reaching to near end in <italic><tp:taxon-name><tp:taxon-name-part taxon-name-part-type="genus" reg="Hauptenia">H.</tp:taxon-name-part><tp:taxon-name-part taxon-name-part-type="species" reg="fellea">fellea</tp:taxon-name-part></tp:taxon-name></italic>); gonostyli (Fig. <xref ref-type="fig" rid="F2">10</xref>) with dorsocaudal angle not produced (gonostyli with dorsocaudal angle produced into finger-shaped process in <italic><tp:taxon-name><tp:taxon-name-part taxon-name-part-type="genus" reg="Hauptenia">H.</tp:taxon-name-part><tp:taxon-name-part taxon-name-part-type="species" reg="fellea">fellea</tp:taxon-name-part></tp:taxon-name></italic>); endosoma (Figs <xref ref-type="fig" rid="F2">12</xref>, <xref ref-type="fig" rid="F2">13</xref>) with four lobes, one membrane and five processes of different sizes (endosoma with two lobes and four processes in <italic><tp:taxon-name><tp:taxon-name-part taxon-name-part-type="genus" reg="Hauptenia">H.</tp:taxon-name-part><tp:taxon-name-part taxon-name-part-type="species" reg="fellea">fellea</tp:taxon-name-part></tp:taxon-name></italic>).</p></tp:treatment-sec><tp:treatment-sec sec-type="etymology" id="SECID0EJAAG"><title>Etymology.</title><p>This species is named after the collection site of the holotype, Beibeng Township in Xizang.</p></tp:treatment-sec><tp:treatment-sec sec-type="host" id="SECID0EOAAG"><title>Host plants.</title><p>Unknown.</p></tp:treatment-sec><tp:treatment-sec sec-type="distribution" id="SECID0ETAAG"><title>Distribution.</title><p>China (Xizang).</p></tp:treatment-sec><tp:treatment-sec><!--Section generated to contain objects referenced in tp:taxon-treatment.--><fig id="F1" position="float" orientation="portrait"><object-id xmlns:xlink="http://www.w3.org/1999/xlink" content-type="doi" xlink:type="simple">10.3897/zookeys.1157.97646.figures1-4</object-id><object-id xmlns:xlink="http://www.w3.org/1999/xlink" content-type="arpha" xlink:type="simple">35CE44B7-2743-5E24-88F7-CFA1785B10B2</object-id><label>Figures 1–4.</label><caption><p>Male habitus (dorsal and lateral views) <bold>1, 2</bold><italic><tp:taxon-name><tp:taxon-name-part taxon-name-part-type="genus" reg="Hauptenia">Hauptenia</tp:taxon-name-part><tp:taxon-name-part taxon-name-part-type="species" reg="beibengensis">beibengensis</tp:taxon-name-part></tp:taxon-name></italic> Sui &amp; Chen, sp. nov. <bold>3, 4</bold><italic><tp:taxon-name><tp:taxon-name-part taxon-name-part-type="genus" reg="Hauptenia">Hauptenia</tp:taxon-name-part><tp:taxon-name-part taxon-name-part-type="species" reg="daliensis">daliensis</tp:taxon-name-part></tp:taxon-name></italic> Sui &amp; Chen, sp. nov. Scale bars: 1 mm.</p></caption><graphic xmlns:xlink="http://www.w3.org/1999/xlink" xlink:href="zookeys-1157-095_article-97646__-g001.jpg" position="float" orientation="portrait" xlink:type="simple" id="oo_832263.jpg"><uri content-type="original_file" xlink:type="simple">https://binary.pensoft.net/fig/832263</uri></graphic></fig></tp:treatment-sec></tp:taxon-treatment>
