# Supplementary material for: ﻿Review of the genus Hauptenia Szwedo (Hemiptera, Fulgoromorpha, Derbidae), with descriptions of two new species from China
Source: Zookeys. 2023 Apr 3;1157:95–108. doi: 10.3897/zookeys.1157.97646 (PMC10207271; doi:10.3897/zookeys.1157.97646)
Supplement: XML Treatment for Hauptenia daliensis [file zookeys.1157.97646-treatment4.xml]

<!DOCTYPE tp:taxon-treatment
  PUBLIC "-//TaxonX//DTD Taxonomic Treatment Publishing DTD v0 20100105//EN" "tax-treatment-NSO.dtd">
<tp:taxon-treatment xmlns:tp="http://www.plazi.org/taxpub"><tp:treatment-meta><kwd-group><label>Taxon classification</label><kwd>
              <named-content content-type="kingdom">Animalia</named-content>
            </kwd><kwd>
              <named-content content-type="order">Hemiptera</named-content>
            </kwd><kwd>
              <named-content content-type="family">Derbidae</named-content>
            </kwd></kwd-group><mixed-citation publication-type="journal"><person-group><name><surname>Sui</surname><given-names>Yong-Jin</given-names></name><name><surname>Yang</surname><given-names>Lin</given-names></name><name><surname>Long</surname><given-names>Jian-Kun</given-names></name><name><surname>Chang</surname><given-names>Zhi-Min</given-names></name><name><surname>Chen</surname><given-names>Xiang-Sheng</given-names></name></person-group><article-title>﻿Review of the genus <italic><tp:taxon-name><tp:taxon-name-part taxon-name-part-type="genus" reg="Hauptenia">Hauptenia</tp:taxon-name-part></tp:taxon-name></italic> Szwedo (<tp:taxon-name><tp:taxon-name-part taxon-name-part-type="order">Hemiptera</tp:taxon-name-part></tp:taxon-name>, <tp:taxon-name><tp:taxon-name-part taxon-name-part-type="infraorder">Fulgoromorpha</tp:taxon-name-part></tp:taxon-name>, <tp:taxon-name><tp:taxon-name-part taxon-name-part-type="family">Derbidae</tp:taxon-name-part></tp:taxon-name>), with descriptions of two new species from China</article-title><source>Zookeys</source><day>03</day><month>04</month><year>2023</year><volume>1157</volume><fpage>95</fpage><lpage>108</lpage><pub-id pub-id-type="doi">10.3897/zookeys.1157.97646</pub-id></mixed-citation></tp:treatment-meta><tp:nomenclature><label>﻿</label><tp:taxon-name>
            <object-id xmlns:xlink="http://www.w3.org/1999/xlink" content-type="arpha" xlink:type="simple">73BEEC5A-B8CD-52BE-ABEE-463AC3ED8709</object-id>
            <tp:taxon-name-part taxon-name-part-type="genus" reg="Hauptenia">Hauptenia</tp:taxon-name-part>
            <tp:taxon-name-part taxon-name-part-type="species" reg="daliensis">daliensis</tp:taxon-name-part>
            <object-id xmlns:xlink="http://www.w3.org/1999/xlink" content-type="zoobank" xlink:type="simple">https://zoobank.org/F6ECE0A6-154E-4F8A-BBF6-A49655AF95CA</object-id>
          </tp:taxon-name><tp:taxon-authority>Sui &amp; Chen</tp:taxon-authority><tp:taxon-status xmlns:xlink="http://www.w3.org/1999/xlink" xlink:type="simple">sp. nov.</tp:taxon-status><xref ref-type="fig" rid="F1">Figs 3</xref><xref ref-type="fig" rid="F1">, 4</xref><xref ref-type="fig" rid="F3">, 14–22</xref></tp:nomenclature><tp:treatment-sec sec-type="type material" id="SECID0EOCAG"><title>Type material.</title><p><bold><italic>Holotype</italic></bold>, ♂, <bold>China</bold>: Yunnan, Dali, Mt. Cangshan (<named-content xmlns:xlink="http://www.w3.org/1999/xlink" content-type="dwc:verbatimCoordinates" xlink:type="simple"><named-content content-type="geo-json" specific-use="{&#34;type&#34;:&#34;Point&#34;,&#34;coordinates&#34;:[100.130000,25.670000]}" id="NCID0E5CAG" xlink:type="simple">25.67°N, 100.13°E</named-content></named-content>), 18 June 2009, B. Li &amp; Z-H. Yang. Paratypes, 3♂, same data as holotype.</p></tp:treatment-sec><tp:treatment-sec sec-type="description" id="SECID0EDDAG"><title>Measurements.</title><p>Body length (including fore wing): male 4.56–4.71 mm (<italic>n</italic> = 4); fore wing length: male 4.02–4.17 mm (<italic>n</italic> = 4).</p></tp:treatment-sec><tp:treatment-sec sec-type="description" id="SECID0ENDAG"><title>Description.</title><p><bold><italic>Coloration</italic>.</bold> General color dark brown. Vertex (Figs <xref ref-type="fig" rid="F1">3</xref>, <xref ref-type="fig" rid="F3">14</xref>), gena (Figs <xref ref-type="fig" rid="F1">4</xref>, <xref ref-type="fig" rid="F3">16</xref>), antennae, subantennal process, pronotum and tegula slightly lighter. Frons (Fig. <xref ref-type="fig" rid="F3">15</xref>) and clypeus with lateral margin dark. Rostrum brown, with apex fuscous. Eyes (Figs <xref ref-type="fig" rid="F1">3</xref>, <xref ref-type="fig" rid="F1">4</xref>, <xref ref-type="fig" rid="F3">14–16</xref>) slightly dark red. Ocelli (Figs <xref ref-type="fig" rid="F1">4</xref>, <xref ref-type="fig" rid="F3">16</xref>) yellowish white. Mesonotum (Figs <xref ref-type="fig" rid="F1">3</xref>, <xref ref-type="fig" rid="F3">14</xref>) brown, with median carina slightly lighter. Fore wing (Figs <xref ref-type="fig" rid="F1">3</xref>, <xref ref-type="fig" rid="F1">4</xref>) dark brown except cell of ScP lighter, veins concolor. Hind wing subhyaline, brownish, veins lightly darker. Thorax with ventral areas yellow to orange red. Legs brownish yellow. Genital segment dark brown.</p><fig id="F3" position="float" orientation="portrait"><object-id xmlns:xlink="http://www.w3.org/1999/xlink" content-type="doi" xlink:type="simple">10.3897/zookeys.1157.97646.figures14-22</object-id><object-id xmlns:xlink="http://www.w3.org/1999/xlink" content-type="arpha" xlink:type="simple">E296404C-7F07-5CD7-9347-812D50E064F3</object-id><label>Figures 14–22.</label><caption><p><italic><tp:taxon-name><tp:taxon-name-part taxon-name-part-type="genus" reg="Hauptenia">Hauptenia</tp:taxon-name-part><tp:taxon-name-part taxon-name-part-type="species" reg="daliensis">daliensis</tp:taxon-name-part></tp:taxon-name></italic> Sui &amp; Chen, sp. nov., male <bold>14</bold> head and thorax, dorsal view <bold>15</bold> face <bold>16</bold> head and thorax, left lateral view <bold>17</bold> fore wing <bold>18</bold> hind wing <bold>19</bold> terminalia, left lateral view <bold>20</bold> anal tube, dorsal view <bold>21</bold> phallic complex, left lateral view <bold>22</bold> phallic complex, right lateral view. Scale bars: 1 mm (<bold>14–18</bold>); 0.2 mm (<bold>19–22</bold>).</p></caption><graphic xmlns:xlink="http://www.w3.org/1999/xlink" xlink:href="zookeys-1157-095_article-97646__-g003.jpg" position="float" orientation="portrait" xlink:type="simple" id="oo_832265.jpg"><uri content-type="original_file" xlink:type="simple">https://binary.pensoft.net/fig/832265</uri></graphic></fig><p><bold><italic>Head and thorax</italic>.</bold> Head (Figs <xref ref-type="fig" rid="F1">3</xref>, <xref ref-type="fig" rid="F3">14</xref>) including eyes distinctly narrower than pronotum (1: 1.44), short. Vertex (Figs <xref ref-type="fig" rid="F1">3</xref>, <xref ref-type="fig" rid="F3">14</xref>) trapezoidal, length between basal angles wider than length in middle line (3.6: 1), slightly projecting in front of eyes, posterior margin concave, lateral carinae slightly elevated, median carina absent, disk slightly depressed. Frons (Fig. <xref ref-type="fig" rid="F3">15</xref>) longer in middle line than at the widest parts (1.45: 1), shorter than clypeus (1: 1.48), near apical 2/5 widest, disk depressed in entire length, lateral carinae keeled. Clypeus distinctly carinate medially from near base 1/3. Apical segment of rostrum longer than wide. Antennae (Figs <xref ref-type="fig" rid="F1">4</xref>, <xref ref-type="fig" rid="F3">15</xref>, <xref ref-type="fig" rid="F3">16</xref>) short, second antennomere subglobose, flagellum originated from apical point. Subantennal processes distinct, ear-shaped. Transversely oblique carina across the gena between subantennal process and lateral carina of frons distinct. Eyes (Figs <xref ref-type="fig" rid="F1">3</xref>, <xref ref-type="fig" rid="F1">4</xref>, <xref ref-type="fig" rid="F3">14–17</xref>) semicircular. Lateral ocelli (Figs <xref ref-type="fig" rid="F1">4</xref>, <xref ref-type="fig" rid="F3">16</xref>) distinct, adjacent to eyes and antennae. Median length of pronotum distinctly less than that of vertex, anterior margin between eyes broadly convex, length behind eyes slightly greater than median length. Mesonotum (Figs <xref ref-type="fig" rid="F1">3</xref>, <xref ref-type="fig" rid="F3">14</xref>) dorsally elevated, in lateral view raised above vertex, with median carinae reaching to the apical 1/3, posterior end triangularly depressed. Fore wing (Fig. <xref ref-type="fig" rid="F3">17</xref>) narrow, ~ 3× as long as at the widest point, clavus closed, RA with one or two terminal(s), MP with four sectors. Hind wing (Figs <xref ref-type="fig" rid="F3">18</xref>) shorter than fore wing, with RP reaching to apical margin, CuA with two terminals. Hind tibia without lateral spine. Spinal formula of hind leg 7–6–5.</p><p><bold><italic>Male terminalia</italic>.</bold> Anal tube (Fig. <xref ref-type="fig" rid="F3">19</xref>) moderately long, in dorsal view, lateral margin narrowed gradually toward the near middle and then wider slightly toward apex, width at base larger than the narrowest part ~ 2.5: 1, length in middle line (including epiproct) than widest part at base ~ 1.62: 1, dorsolateral margin convex medially near base; epiproct turned ventrad. Pygofer (Fig. <xref ref-type="fig" rid="F3">19</xref>) in lateral view distinctly shorter dorsally than ventrally, dorsocaudal angle not produced. Gonostyli (Fig. <xref ref-type="fig" rid="F3">19</xref>) symmetrical, short and stout, apical margin truncate, dorsocaudal angle produced into finger-shaped process; each inner lower surface with small hook apically; inner side of laterodorsal margin with broad projection distad, in left lateral view, left hook shorter and smaller than apical hook, apical hook slightly turned outward at end. Phallic complex (Figs <xref ref-type="fig" rid="F3">21</xref>, <xref ref-type="fig" rid="F3">22</xref>) asymmetrical. Periandrium curved, with a small acute process at end, visible in both left and right lateral views; in right view, a strong process arising from near end, wavy and parallel with periandrium approximately. Endosoma complex, with three lobes and five processes of different sizes. Among three lobes, in left lateral view, the largest lobe (L1) with dorsal margin produced into triangular process near apical 1/3, and with keel from apex to near apical 1/3 near ventral margin; in right lateral view, the largest lobe ventral margin rolling up at third of apex, another two small lobes (L2, L3) arising from ca. middle of endosoma dorsally. In left lateral view, a long and slender process (P1) arising from basal of endosoma, a process (P2) arising from the ventral margin of the largest lobe near apical 2/5, curved and pointed cephalad; and in right lateral view, a slender process (P3) and a process (P4) broad at base, all curved at dorsal margin, pointed oppositely; another process (P5) arising from ca. middle of endosoma ventrally, abruptly narrowed subapically, acute at apex, pointed caudally.</p></tp:treatment-sec><tp:treatment-sec sec-type="remarks" id="SECID0EEKAG"><title>Remarks.</title><p>This species is similar to <italic><tp:taxon-name><tp:taxon-name-part taxon-name-part-type="genus" reg="Hauptenia">H.</tp:taxon-name-part><tp:taxon-name-part taxon-name-part-type="species" reg="fellea">fellea</tp:taxon-name-part></tp:taxon-name></italic> (Yang &amp; Wu) but differs from the latter in the hind wing (Fig. <xref ref-type="fig" rid="F3">18</xref>) with CuA with two terminals (CuA with three terminals in <italic><tp:taxon-name><tp:taxon-name-part taxon-name-part-type="genus" reg="Hauptenia">H.</tp:taxon-name-part><tp:taxon-name-part taxon-name-part-type="species" reg="fellea">fellea</tp:taxon-name-part></tp:taxon-name></italic>); gonostyli (Fig. <xref ref-type="fig" rid="F3">19</xref>) with apical margin truncate (gonostyli with apical margin obliquely truncate in <italic><tp:taxon-name><tp:taxon-name-part taxon-name-part-type="genus" reg="Hauptenia">H.</tp:taxon-name-part><tp:taxon-name-part taxon-name-part-type="species" reg="fellea">fellea</tp:taxon-name-part></tp:taxon-name></italic>); endosoma (Figs <xref ref-type="fig" rid="F3">21</xref>, <xref ref-type="fig" rid="F3">22</xref>) with three lobes and five processes (endosoma with two lobes and four processes in <italic><tp:taxon-name><tp:taxon-name-part taxon-name-part-type="genus" reg="Hauptenia">H.</tp:taxon-name-part><tp:taxon-name-part taxon-name-part-type="species" reg="fellea">fellea</tp:taxon-name-part></tp:taxon-name></italic>).</p></tp:treatment-sec><tp:treatment-sec sec-type="etymology" id="SECID0EGMAG"><title>Etymology.</title><p>This species is named after the collection site of the holotype, Dali City in Yunnan.</p></tp:treatment-sec><tp:treatment-sec sec-type="host" id="SECID0ELMAG"><title>Host plants.</title><p>Unknown.</p></tp:treatment-sec><tp:treatment-sec sec-type="distribution" id="SECID0EQMAG"><title>Distribution.</title><p>China (Yunnan).</p></tp:treatment-sec><tp:treatment-sec><!--Section generated to contain objects referenced in tp:taxon-treatment.--><fig id="F1" position="float" orientation="portrait"><object-id xmlns:xlink="http://www.w3.org/1999/xlink" content-type="doi" xlink:type="simple">10.3897/zookeys.1157.97646.figures1-4</object-id><object-id xmlns:xlink="http://www.w3.org/1999/xlink" content-type="arpha" xlink:type="simple">35CE44B7-2743-5E24-88F7-CFA1785B10B2</object-id><label>Figures 1–4.</label><caption><p>Male habitus (dorsal and lateral views) <bold>1, 2</bold><italic><tp:taxon-name><tp:taxon-name-part taxon-name-part-type="genus" reg="Hauptenia">Hauptenia</tp:taxon-name-part><tp:taxon-name-part taxon-name-part-type="species" reg="beibengensis">beibengensis</tp:taxon-name-part></tp:taxon-name></italic> Sui &amp; Chen, sp. nov. <bold>3, 4</bold><italic><tp:taxon-name><tp:taxon-name-part taxon-name-part-type="genus" reg="Hauptenia">Hauptenia</tp:taxon-name-part><tp:taxon-name-part taxon-name-part-type="species" reg="daliensis">daliensis</tp:taxon-name-part></tp:taxon-name></italic> Sui &amp; Chen, sp. nov. Scale bars: 1 mm.</p></caption><graphic xmlns:xlink="http://www.w3.org/1999/xlink" xlink:href="zookeys-1157-095_article-97646__-g001.jpg" position="float" orientation="portrait" xlink:type="simple" id="oo_832263.jpg"><uri content-type="original_file" xlink:type="simple">https://binary.pensoft.net/fig/832263</uri></graphic></fig></tp:treatment-sec></tp:taxon-treatment>
