# Supplementary material for: ﻿Review of the genus Hauptenia Szwedo (Hemiptera, Fulgoromorpha, Derbidae), with descriptions of two new species from China
Source: Zookeys. 2023 Apr 3;1157:95–108. doi: 10.3897/zookeys.1157.97646 (PMC10207271; doi:10.3897/zookeys.1157.97646)
Supplement: XML Treatment for Hauptenia glutinosa [file zookeys.1157.97646-treatment6.xml]

<!DOCTYPE tp:taxon-treatment
  PUBLIC "-//TaxonX//DTD Taxonomic Treatment Publishing DTD v0 20100105//EN" "tax-treatment-NSO.dtd">
<tp:taxon-treatment xmlns:tp="http://www.plazi.org/taxpub"><tp:treatment-meta><kwd-group><label>Taxon classification</label><kwd>
              <named-content content-type="kingdom">Animalia</named-content>
            </kwd><kwd>
              <named-content content-type="order">Hemiptera</named-content>
            </kwd><kwd>
              <named-content content-type="family">Derbidae</named-content>
            </kwd></kwd-group><mixed-citation publication-type="journal"><person-group><name><surname>Sui</surname><given-names>Yong-Jin</given-names></name><name><surname>Yang</surname><given-names>Lin</given-names></name><name><surname>Long</surname><given-names>Jian-Kun</given-names></name><name><surname>Chang</surname><given-names>Zhi-Min</given-names></name><name><surname>Chen</surname><given-names>Xiang-Sheng</given-names></name></person-group><article-title>﻿Review of the genus <italic><tp:taxon-name><tp:taxon-name-part taxon-name-part-type="genus" reg="Hauptenia">Hauptenia</tp:taxon-name-part></tp:taxon-name></italic> Szwedo (<tp:taxon-name><tp:taxon-name-part taxon-name-part-type="order">Hemiptera</tp:taxon-name-part></tp:taxon-name>, <tp:taxon-name><tp:taxon-name-part taxon-name-part-type="infraorder">Fulgoromorpha</tp:taxon-name-part></tp:taxon-name>, <tp:taxon-name><tp:taxon-name-part taxon-name-part-type="family">Derbidae</tp:taxon-name-part></tp:taxon-name>), with descriptions of two new species from China</article-title><source>Zookeys</source><day>03</day><month>04</month><year>2023</year><volume>1157</volume><fpage>95</fpage><lpage>108</lpage><pub-id pub-id-type="doi">10.3897/zookeys.1157.97646</pub-id></mixed-citation></tp:treatment-meta><tp:nomenclature><label>﻿</label><tp:taxon-name>
            <object-id xmlns:xlink="http://www.w3.org/1999/xlink" content-type="arpha" xlink:type="simple">AA4C3664-A006-5492-B000-F1A0D3BA3316</object-id>
            <tp:taxon-name-part taxon-name-part-type="genus" reg="Hauptenia">Hauptenia</tp:taxon-name-part>
            <tp:taxon-name-part taxon-name-part-type="species" reg="glutinosa">glutinosa</tp:taxon-name-part>
          </tp:taxon-name><tp:taxon-authority>(Yang &amp; Wu, 1994)</tp:taxon-authority><tp:nomenclature-citation-list><tp:nomenclature-citation><tp:taxon-name>
                <tp:taxon-name-part taxon-name-part-type="genus" reg="Malenia">Malenia</tp:taxon-name-part>
                <tp:taxon-name-part taxon-name-part-type="species" reg="glutinosa">glutinosa</tp:taxon-name-part>
              </tp:taxon-name><comment>Yang &amp; Wu, 1994: 91, fig. 42.</comment></tp:nomenclature-citation><tp:nomenclature-citation><tp:taxon-name>
                <tp:taxon-name-part taxon-name-part-type="genus" reg="Hauptenia">Hauptenia</tp:taxon-name-part>
                <tp:taxon-name-part taxon-name-part-type="species" reg="glutinosa">glutinosa</tp:taxon-name-part>
              </tp:taxon-name><comment>(Yang &amp; Wu, 1994): <xref ref-type="bibr" rid="B10">Szwedo 2006</xref>: 331.</comment></tp:nomenclature-citation></tp:nomenclature-citation-list></tp:nomenclature><tp:treatment-sec sec-type="material" id="SECID0EGRAG"><title>Material examined.</title><p><bold>China</bold>: 7♂♂, Chongqing, Beibei, Mt. Jinyun, 12 July 2021, Y-J Sui; 1♂, Fujian, Jian’ou, 25 August 2019, Z-C Zhou; 2♂♂, Guizhou, Suiyang, 26 June 2019, Y-J Sui; 1♂, Hainan, Lingshui, 17 July 2007, Z-G Zhang; 2♂♂, Hunan, Yongshun, 21 August 2016, L-J Yang and Y-S Ding; 2♂♂, Zhejiang, Lin’an, Mt. Tianmu, 20 July 2009, Y Chen and Z-H Meng.</p></tp:treatment-sec><tp:treatment-sec sec-type="description" id="SECID0EORAG"><title>Diagnostic characters.</title><p>General color yellow. Fore wing pale brown, hind wing grayish. Fore wing longer than widest part ~ 2.7: 1, RA with two terminals, MP with four sectors. Hind wing with CuA with three terminals. Gonostyli with apical margin truncate, dorsocaudal angle produced into finger-shaped process; each inner lower surface without hook subapically. Endosoma of aedeagus with one large lobe and five processes.</p></tp:treatment-sec><tp:treatment-sec sec-type="distribution" id="SECID0ETRAG"><title>Distributions.</title><p>China (Chongqing, Fujian, Guizhou, Hainan, Hunan, Taiwan, Zhejiang).</p></tp:treatment-sec><ref-list><ref id="B10"><mixed-citation xmlns:xlink="http://www.w3.org/1999/xlink" xlink:type="simple"><person-group><name name-style="western"><surname>Szwedo</surname><given-names>J</given-names></name></person-group> (<year>2006</year>) <article-title>First fossil record of <tp:taxon-name>Cedusini</tp:taxon-name> in the Eocene Baltic amber with notes on the tribe (<tp:taxon-name><tp:taxon-name-part taxon-name-part-type="order">Hemiptera</tp:taxon-name-part></tp:taxon-name>: <tp:taxon-name><tp:taxon-name-part taxon-name-part-type="infraorder">Fulgoromorpha</tp:taxon-name-part></tp:taxon-name>: <tp:taxon-name><tp:taxon-name-part taxon-name-part-type="family">Derbidae</tp:taxon-name-part></tp:taxon-name>).</article-title><source>Russian Entomological Journal</source><volume>15</volume>(<issue>3</issue>): <fpage>327</fpage>–<lpage>333</lpage>.</mixed-citation></ref></ref-list></tp:taxon-treatment>
