# Supplementary material for: ﻿Review of the genus Hauptenia Szwedo (Hemiptera, Fulgoromorpha, Derbidae), with descriptions of two new species from China
Source: Zookeys. 2023 Apr 3;1157:95–108. doi: 10.3897/zookeys.1157.97646 (PMC10207271; doi:10.3897/zookeys.1157.97646)
Supplement: XML Treatment for Hauptenia palgongsanensis [file zookeys.1157.97646-treatment10.xml]

<!DOCTYPE tp:taxon-treatment
  PUBLIC "-//TaxonX//DTD Taxonomic Treatment Publishing DTD v0 20100105//EN" "tax-treatment-NSO.dtd">
<tp:taxon-treatment xmlns:tp="http://www.plazi.org/taxpub"><tp:treatment-meta><kwd-group><label>Taxon classification</label><kwd>
              <named-content content-type="kingdom">Animalia</named-content>
            </kwd><kwd>
              <named-content content-type="order">Hemiptera</named-content>
            </kwd><kwd>
              <named-content content-type="family">Derbidae</named-content>
            </kwd></kwd-group><mixed-citation publication-type="journal"><person-group><name><surname>Sui</surname><given-names>Yong-Jin</given-names></name><name><surname>Yang</surname><given-names>Lin</given-names></name><name><surname>Long</surname><given-names>Jian-Kun</given-names></name><name><surname>Chang</surname><given-names>Zhi-Min</given-names></name><name><surname>Chen</surname><given-names>Xiang-Sheng</given-names></name></person-group><article-title>﻿Review of the genus <italic><tp:taxon-name><tp:taxon-name-part taxon-name-part-type="genus" reg="Hauptenia">Hauptenia</tp:taxon-name-part></tp:taxon-name></italic> Szwedo (<tp:taxon-name><tp:taxon-name-part taxon-name-part-type="order">Hemiptera</tp:taxon-name-part></tp:taxon-name>, <tp:taxon-name><tp:taxon-name-part taxon-name-part-type="infraorder">Fulgoromorpha</tp:taxon-name-part></tp:taxon-name>, <tp:taxon-name><tp:taxon-name-part taxon-name-part-type="family">Derbidae</tp:taxon-name-part></tp:taxon-name>), with descriptions of two new species from China</article-title><source>Zookeys</source><day>03</day><month>04</month><year>2023</year><volume>1157</volume><fpage>95</fpage><lpage>108</lpage><pub-id pub-id-type="doi">10.3897/zookeys.1157.97646</pub-id></mixed-citation></tp:treatment-meta><tp:nomenclature><label>﻿</label><tp:taxon-name>
            <object-id xmlns:xlink="http://www.w3.org/1999/xlink" content-type="arpha" xlink:type="simple">C00FE443-0C8E-574B-B349-1072D47DCE4F</object-id>
            <tp:taxon-name-part taxon-name-part-type="genus" reg="Hauptenia">Hauptenia</tp:taxon-name-part>
            <tp:taxon-name-part taxon-name-part-type="species" reg="palgongsanensis">palgongsanensis</tp:taxon-name-part>
          </tp:taxon-name><tp:taxon-authority>Rahman, Kwon &amp; Suh, 2012</tp:taxon-authority><tp:nomenclature-citation-list><tp:nomenclature-citation><tp:taxon-name>
                <tp:taxon-name-part taxon-name-part-type="genus" reg="Hauptenia">Hauptenia</tp:taxon-name-part>
                <tp:taxon-name-part taxon-name-part-type="species" reg="palgongsanensis">palgongsanensis</tp:taxon-name-part>
              </tp:taxon-name><comment>Rahman, Kwon &amp; Suh, 2012: 65, figs 12–22.</comment></tp:nomenclature-citation></tp:nomenclature-citation-list></tp:nomenclature><tp:treatment-sec sec-type="material" id="SECID0EF2AG"><title>Material examined.</title><p>No specimen examined.</p></tp:treatment-sec><tp:treatment-sec sec-type="description" id="SECID0EK2AG"><title>Diagnostic characters.</title><p>(Based on <xref ref-type="bibr" rid="B8">Rahman et al. 2012</xref>). General color dark brown. Fore wing dark brown to black, hind wing grayish white. Fore wing longer than widest part ~ 2.8: 1, RA with two terminals, MP with four sectors. Hind wing with CuA with three terminals. Gonostyli with apical margin obliquely truncate, dorsocaudal angle produced into finger-shaped process; each inner lower surface without hook subapically. Endosoma of aedeagus with four processes and four lobes.</p></tp:treatment-sec><tp:treatment-sec sec-type="distribution" id="SECID0EU2AG"><title>Distribution.</title><p>Korea.</p></tp:treatment-sec><ref-list><ref id="B8"><mixed-citation xmlns:xlink="http://www.w3.org/1999/xlink" xlink:type="simple"><person-group><name name-style="western"><surname>Rahman</surname><given-names>MA</given-names></name><name name-style="western"><surname>Kwon</surname><given-names>YJ</given-names></name><name name-style="western"><surname>Suh</surname><given-names>SJ</given-names></name></person-group> (<year>2012</year>) <article-title>Two newly recorded genera and three new species of the tribe <tp:taxon-name>Cedusini</tp:taxon-name> (<tp:taxon-name><tp:taxon-name-part taxon-name-part-type="order">Hemiptera</tp:taxon-name-part></tp:taxon-name>: <tp:taxon-name><tp:taxon-name-part taxon-name-part-type="infraorder">Fulgoromorpha</tp:taxon-name-part></tp:taxon-name>: <tp:taxon-name><tp:taxon-name-part taxon-name-part-type="family">Derbidae</tp:taxon-name-part></tp:taxon-name>) from Korea.</article-title><source>Zootaxa</source><volume>3261</volume>: <fpage>59</fpage>–<lpage>68</lpage>. <ext-link xlink:type="simple" ext-link-type="doi" xlink:href="10.11646/zootaxa.3261.1.3">https://doi.org/10.11646/zootaxa.3261.1.3</ext-link></mixed-citation></ref></ref-list></tp:taxon-treatment>
