# Supplementary material for: ﻿Review of the genus Hauptenia Szwedo (Hemiptera, Fulgoromorpha, Derbidae), with descriptions of two new species from China
Source: Zookeys. 2023 Apr 3;1157:95–108. doi: 10.3897/zookeys.1157.97646 (PMC10207271; doi:10.3897/zookeys.1157.97646)
Supplement: XML Treatment for Hauptenia tripartita [file zookeys.1157.97646-treatment11.xml]

<!DOCTYPE tp:taxon-treatment
  PUBLIC "-//TaxonX//DTD Taxonomic Treatment Publishing DTD v0 20100105//EN" "tax-treatment-NSO.dtd">
<tp:taxon-treatment xmlns:tp="http://www.plazi.org/taxpub"><tp:treatment-meta><kwd-group><label>Taxon classification</label><kwd>
              <named-content content-type="kingdom">Animalia</named-content>
            </kwd><kwd>
              <named-content content-type="order">Hemiptera</named-content>
            </kwd><kwd>
              <named-content content-type="family">Derbidae</named-content>
            </kwd></kwd-group><mixed-citation publication-type="journal"><person-group><name><surname>Sui</surname><given-names>Yong-Jin</given-names></name><name><surname>Yang</surname><given-names>Lin</given-names></name><name><surname>Long</surname><given-names>Jian-Kun</given-names></name><name><surname>Chang</surname><given-names>Zhi-Min</given-names></name><name><surname>Chen</surname><given-names>Xiang-Sheng</given-names></name></person-group><article-title>﻿Review of the genus <italic><tp:taxon-name><tp:taxon-name-part taxon-name-part-type="genus" reg="Hauptenia">Hauptenia</tp:taxon-name-part></tp:taxon-name></italic> Szwedo (<tp:taxon-name><tp:taxon-name-part taxon-name-part-type="order">Hemiptera</tp:taxon-name-part></tp:taxon-name>, <tp:taxon-name><tp:taxon-name-part taxon-name-part-type="infraorder">Fulgoromorpha</tp:taxon-name-part></tp:taxon-name>, <tp:taxon-name><tp:taxon-name-part taxon-name-part-type="family">Derbidae</tp:taxon-name-part></tp:taxon-name>), with descriptions of two new species from China</article-title><source>Zookeys</source><day>03</day><month>04</month><year>2023</year><volume>1157</volume><fpage>95</fpage><lpage>108</lpage><pub-id pub-id-type="doi">10.3897/zookeys.1157.97646</pub-id></mixed-citation></tp:treatment-meta><tp:nomenclature><label>﻿</label><tp:taxon-name>
            <object-id xmlns:xlink="http://www.w3.org/1999/xlink" content-type="arpha" xlink:type="simple">44D7AD62-C0CA-5F49-B5D9-048FEE2C5375</object-id>
            <tp:taxon-name-part taxon-name-part-type="genus" reg="Hauptenia">Hauptenia</tp:taxon-name-part>
            <tp:taxon-name-part taxon-name-part-type="species" reg="tripartita">tripartita</tp:taxon-name-part>
          </tp:taxon-name><tp:taxon-authority>Rahman, Kwon &amp; Suh, 2012</tp:taxon-authority><tp:nomenclature-citation-list><tp:nomenclature-citation><tp:taxon-name>
                <tp:taxon-name-part taxon-name-part-type="genus" reg="Hauptenia">Hauptenia</tp:taxon-name-part>
                <tp:taxon-name-part taxon-name-part-type="species" reg="tripartita">tripartita</tp:taxon-name-part>
              </tp:taxon-name><comment>Rahman, Kwon &amp; Suh, 2012: 66, figs 23–33.</comment></tp:nomenclature-citation></tp:nomenclature-citation-list></tp:nomenclature><tp:treatment-sec sec-type="material" id="SECID0EK4AG"><title>Material examined.</title><p><bold>China</bold>: 1♂, Anhui, Jinzhai, Tianma National Nature Reserve, 27 June 2013, B Li and B Yan; 2♂♂, Guangxi, Xing’an, 23 July 2015, Q Luo; 3♂♂, Guizhou, Liping, 14 July 2016, Y-J Wang; 1♂, Hunan, Wugang, 11 August 2007, X-S Chen; 2♂♂, Liaoning, Kuandian, 31 August 2010, B Li; 2♂♂, Shaanxi, Foping, 4–9 August 2010, P Zhang; 3♂♂, Sichuan, Yingjing, 28 July 2022, F-E Li; 1♂, Zhejiang, Pan’an, 2 July 2013, B Li.</p></tp:treatment-sec><tp:treatment-sec sec-type="description" id="SECID0ES4AG"><title>Diagnostic characters.</title><p>General color yellowish brown. Fore wing yellowish brown, hind wing grayish white. Fore wing longer than widest part ~ 2.7–2.9: 1, RA with two terminals, MP with four sectors. Hind wing with RP CuA with three terminals. Gonostyli with apical margin obliquely truncate, dorsocaudal angle not produced; each inner lower surface with a hook subapically, directed basad. Endosoma of aedeagus with six processes and four lobes, the largest lobe wide and tripartite.</p></tp:treatment-sec><tp:treatment-sec sec-type="distribution" id="SECID0EX4AG"><title>Distributions.</title><p>China (Anhui, Guangxi, Guizhou, Hunan, Liaoning, Shaanxi, Sichuan, Zhejiang), Korea.</p></tp:treatment-sec><tp:treatment-sec sec-type="notes" id="SECID0E34AG"><title>Note.</title><p>This species is recorded from China for the first time.</p></tp:treatment-sec></tp:taxon-treatment>
